# Supplementary material for: Iberverin Downregulates GPX4 and SLC7A11 to Induce Ferroptotic Cell Death in Hepatocellular Carcinoma Cells
Source: Biomolecules. 2024 Nov 5;14(11):1407. doi: 10.3390/biom14111407 (PMC11592392; doi:10.3390/biom14111407)
Supplement: Supplementary file 1 [file biomolecules-14-01407-s001.zip]

Archive with 1 entries (1 files):
- biomolecules-3273442-supplementary.pdf
